# Supplementary material for: Ligand Tuning of Localized Surface Plasmon Resonances in Antimony-Doped Tin Oxide Nanocrystals
Source: Nanomaterials (Basel). 2022 Oct 4;12(19):3469. doi: 10.3390/nano12193469 (PMC9565614; doi:10.3390/nano12193469)
Supplement: Supplementary file 1 [file nanomaterials-12-03469-s001.zip]

Archive with 2 entries (2 files):
- ATO supporting movie about ligand attachment.mp4
- Supporting Information with affiliations corrected.pdf
